# Supplementary material for: Immune Checkpoint Inhibitor (ICI) Genes and Aging in Clear Cell Renal Cell Carcinoma (ccRCC): Clinical and Genomic Study
Source: Cells. 2022 Nov 17;11(22):3641. doi: 10.3390/cells11223641 (PMC9688873; doi:10.3390/cells11223641)
Supplement: Supplementary file 1 [file cells-11-03641-s001.zip]

Archive with 1 entries (1 files):
- cells-1987578-supplementary.pdf
